# Supplementary material for: Click on Click: Click-Flavone Glycosides Encapsulated in Click-Functionalised Polymersomes for Glioblastoma Therapy
Source: Pharmaceutics. 2025 Jun 12;17(6):771. doi: 10.3390/pharmaceutics17060771 (PMC12196103; doi:10.3390/pharmaceutics17060771)
Supplement: Supplementary file 1 [file pharmaceutics-17-00771-s001.zip]

Archive with 1 entries (1 files):
- pharmaceutics-3648307-supplementary.pdf
